# Supplementary material for: Tree Species Traits but Not Diversity Mitigate Stem Breakage in a Subtropical Forest following a Rare and Extreme Ice Storm
Source: PLoS One. 2014 May 30;9(5):e96022. doi: 10.1371/journal.pone.0096022 (PMC4039427; doi:10.1371/journal.pone.0096022)
Supplement: Appendix S5 — Compressed file containing the analysis scripts in R code. (ZIP) [file pone.0096022.s005.zip]

Archive with 28 entries (26 files):
- for paper/
- for paper/.Rhistory
- for paper/ice_storm.r
- for paper/scripts/
- for paper/scripts/.RData
- for paper/scripts/.Rhistory
- for paper/scripts/bayesian_three_parameter.r
- for paper/scripts/bayesian_three_parameter_bug.r
- for paper/scripts/bayesian_variances.bug.r
- for paper/scripts/before_after.r
- for paper/scripts/compare_unconstrained_constrained.r
- for paper/scripts/extracting_random_species_effects.r
- for paper/scripts/figure_variance_components.r
- for paper/scripts/get_varcomp_lmer.r
- for paper/scripts/phylogeny script.r
- for paper/scripts/plot_attribute_correlations.r
- for paper/scripts/plot_posterior.r
- for paper/scripts/plot_ricker_model.r
- for paper/scripts/plotting_decreasing_variances.r
- for paper/scripts/prepare_leaf_traits.r
- for paper/scripts/prepare_plot_attributes.r
- for paper/scripts/prepare_wood_traits.r
- for paper/scripts/random_effects_model_selection.r
- for paper/scripts/significance_omega elevation.r
- for paper/scripts/significance_omega.r
- for paper/scripts/size_species_interaction.r
- for paper/scripts/tmp_cor.csv
- for paper/scripts/trait_correlations.r
