# Supplementary material for: Tree Species Traits but Not Diversity Mitigate Stem Breakage in a Subtropical Forest following a Rare and Extreme Ice Storm
Source: PLoS One. 2014 May 30;9(5):e96022. doi: 10.1371/journal.pone.0096022 (PMC4039427; doi:10.1371/journal.pone.0096022)
Supplement: Appendix S5 — Compressed file containing the analysis scripts in R code. (ZIP) [file pone.0096022.s005.zip › for paper/ice_storm.r]

rm(list = ls())
my_key = ""
require(rbefdata)
bef.options(url='http://china.befdata.biow.uni-leipzig.de')


# ice storm data and species names
ice_storm = bef.getdata(dataset_id=239, user_credentials= my_key)[[1]]
species_lookup = bef.getdata(dataset_id=13, user_credential= my_key)[[1]]
  
table(ice_storm$broken_dead, useNA = "always")

# FALSE  TRUE  <NA> 
#   2162   521     0 


# number of plot x species combinations: In how many plots do the species occur?
sort(apply(table(ice_storm$species, ice_storm$plot)>0, 1,sum))
# 
# Meliosma oldhamii       Cunninghamia lanceolata        Cyclobalanopsis glauca 
# 8                             9                             9 
# Cyclobalanopsis myrsinaefolia           Machilus thunbergii               Castanea henryi 
# 9                             9                            10 
# Rhododendron ovatum     Toxicodendron succedaneum          Loropetalum chinense 
# 10                            10                            11 
# Rhododendron latoucheae        Daphniphyllum oldhamii               Quercus serrata 
# 11                            12                            13 
# Albizia kalkora                Eurya muricata            Lithocarpus glaber 
# 14                            17                            18 
# Myrica rubra             Castanopsis eyrei              Pinus massoniana 
# 20                            21                            21 
# Schima superba 
# 24 


################################################
#
# Correct for individual tree size for ice storm mortality
#
################################################

# compare file: scripts/bayesian_three_parameter.r
broken_dead_num = as.numeric(ice_storm$broken_dead)
response = broken_dead_num
y = ice_storm$prob_mort_mean_broken
y_lower = ice_storm$prob_mort_lqu_broken
y_upper = ice_storm$prob_mort_uqu_broken
source("scripts/plot_ricker_model.r")


################################################
#
# Variance components random model
#
################################################

# Random model already considers site effects such as altitude, since each plot 
# is considered an own random factor level

# Performed initial model selection of the random effects: 
# scripts/random_effects_model_selection.r

# Read in ranked and scaled deviation from expected mortality
# and random variables
resid_mort = subset(ice_storm, 
                    !(species %in% c("Unknown", "", NA)))

# species lookup: add genus, family and class to the individuals
ind_in_species_index = match(resid_mort$species, species_lookup$fullname)
resid_mort$genus = species_lookup$genus[ind_in_species_index][,drop = T]
resid_mort$family = species_lookup$family[ind_in_species_index][,drop = T]
resid_mort$class = species_lookup$class[ind_in_species_index][,drop = T]
rm(ind_in_species_index)

resid_mort$plot = factor(resid_mort$plot)[,drop = T]
resid_mort$species = factor(resid_mort$species)[,drop = T]

# removing observations that come from families with less than 5 individuals 
# ("singletons"); 
resid_mort = 
  subset(resid_mort,
         family %in% names(which(table(resid_mort$family) > 4)))


# ---------------------------------------
# species specific models of breakability
# species_size_interaction.r
# ---------------------------------------


# variance components
require(lme4)
lmer_random_reml <- lmer(mort_rank_broken ~ 1 + (1|plot) + (1|family/species), 
                         data = resid_mort)
lmer_random_reml

source("scripts/get_varcomp_lmer.r")
var_comp_random = get_varcomp_lmer(lmer_random_reml)

write.csv(var_comp_random, file = "results/variance_components_random_model.csv")

source("scripts/figure_variance_components.r")


# extracting random effects; it is correct to extract random
# species effects without including elevation; since the random 
# species effect is calculated for a mean expected plot
## see file "scripts/extracting_random_species_effects.r"


## Phylogenetic analysis
## see scripts/phylogeny script.r


################################################
#
# Importance of fixed variables at plot level
#
################################################


source("scripts/prepare_plot_attributes.r")

# reduce variables of biotic plot attributes other than stand age and rarefied 
# richness: see scripts/plot_attribute_correlations.r

pcoa_scores_plots = read.csv("data/pcoa_plot_attributes.csv")
plot_attributes = merge(plot_attributes, pcoa_scores_plots)


################################################
#
# Topographic Co-Variates
#
################################################


# matching plot attributes with response data frame
plot_order_index = match(resid_mort$plot,
                         plot_attributes$plot)
attributes_along_individuals = plot_attributes[plot_order_index,]


source("scripts/compare_unconstrained_constrained.r")

result_fixed = data.frame(delta_AIC = NA,
                       constrained_significance = NA,
                       constrained_coefficient = NA)
result_random = data.frame(random = NA,
                           omega = NA,
                           sample_size = NA,
                           var_name = NA)

# additionally tested elevation + richness*stand_age and elevation +
# richness + stand_age, but both do not explain more than 
# elevation + stand_age

test_me_environment = c("ice_max_broken", "northness", 
                        "eastness", "elevation", "inclination",
                        "stand_age", "rarefied", "pcoa_1", "pcoa_2",
                        "richness")

for (i in 1:10) {
  fixed_variable_name = test_me_environment[i]
  source("scripts/significance_omega.r")
  result_fixed = rbind(result_fixed, comp_list$fixed_effects)
  result_random = rbind(result_random, comp_list$random_effects)
}

result_fixed$variable = c(NA, test_me_environment)
write.csv(result_fixed, "results/fixed_environmental_covariates.csv")
write.csv(result_random, "results/random_environmental_covariates.csv")


################################################
#
# Biotic Stand Effects
#
################################################


# By now we want elevation to be included in the null model, so that 
# we compare the other biotic effect to a model corrected for elevation

# add elevation
plot_index = match(resid_mort$plot, plot_attributes$plot)
resid_mort$elevation = plot_attributes$elevation[plot_index]

# Null model
lmer_elevation_reml <- lmer(mort_rank_broken ~ elevation + (1|plot) + (1|family/species), 
                         data = resid_mort)
lmer_elevation_reml

var_comp_elevation = get_varcomp_lmer(lmer_elevation_reml)

write.csv(var_comp_elevation, file = "results/variance_components_elevation_model.csv")


test_me_biotic = c("stand_age", "richness", "pcoa_1", "pcoa_2")

result_fixed = data.frame(delta_AIC = NA,
                       constrained_significance = NA,
                       constrained_coefficient = NA)
result_random = data.frame(random = NA,
                           omega = NA,
                           sample_size = NA,
                           var_name = NA)

for (i in 1:length(test_me_biotic)) {
  fixed_variable_name = test_me_biotic[i]
  source("scripts/significance_omega elevation.r")
  result_fixed = rbind(result_fixed, comp_list$fixed_effects)
  result_random = rbind(result_random, comp_list$random_effects)  
}

result_fixed$variable = c(NA, test_me_biotic)

write.csv(result_fixed, "results/fixed_plot_biotic.csv")
write.csv(result_random, "results/random_plot_biotic.csv")


# including stand age and richness together or their interaction with or without 
# elevation does not improve model fit.


################################################
#
# Importance of fixed variables at species level
#
################################################

# function for fixed factor importance
source("scripts/compare_unconstrained_constrained.r")
source("scripts/get_varcomp_lmer.r")

# Climate traits; trait_correlations.r
pcoa_climate = read.csv("data/pcoa_climate_traits.csv")

# Leaf traits; trait_correlations.r
pcoa_leaf = read.csv("data/pcoa_leaf_traits.csv")
species_traits = merge(pcoa_climate, pcoa_leaf, all = T)

# Wood traits; wood trait correlations in trait_correlations.r
# wood density from SP3 BEF China
wood_density = bef.getdata(dataset_id=271, user_credential= my_key)
wood_density = wood_density[complete.cases(wood_density),]
species_traits = merge(species_traits, wood_density, all = T)
# xylem 
pcoa_xylem = read.csv("data/pcoa_xylem_traits.csv")
species_traits = merge(species_traits, pcoa_xylem, all = T)
# mechanics
pcoa_mechanics = read.csv("data/pcoa_wood_mechanics_traits.csv")
species_traits = merge(species_traits, pcoa_mechanics, all = T)


# matching traits with species in response data frame
species_order_index = match(resid_mort$species,
                            species_traits$species)
attributes_along_individuals = species_traits[species_order_index,]


result_fixed = data.frame(delta_AIC = NA,
                       constrained_significance = NA,
                       constrained_coefficient = NA)
result_random = data.frame(random = NA,
                           omega = NA,
                           sample_size = NA,
                           var_name = NA)

test_me = names(species_traits)[-1]


for (i in 1:length(test_me)) {
  fixed_variable_name = test_me[i]
  source("scripts/significance_omega elevation.r")
  result_fixed = rbind(result_fixed, comp_list$fixed_effects)
  result_random = rbind(result_random, comp_list$random_effects)
}

result_fixed$variable = c(NA, test_me)

write.csv(result_fixed, "results/fixed_species.csv")
write.csv(result_random, "results/random_species.csv")


################################################
#
# Plot level functional diversity and identity
#
################################################


# before_after.r
