# Supplementary material for: Tree Species Traits but Not Diversity Mitigate Stem Breakage in a Subtropical Forest following a Rare and Extreme Ice Storm
Source: PLoS One. 2014 May 30;9(5):e96022. doi: 10.1371/journal.pone.0096022 (PMC4039427; doi:10.1371/journal.pone.0096022)
Supplement: Appendix S5 — Compressed file containing the analysis scripts in R code. (ZIP) [file pone.0096022.s005.zip › for paper/scripts/bayesian_three_parameter.r]

# data needed: ice_storm from ice_storm.r
broken_dead_num = as.numeric(ice_storm$broken_dead)

## data for the model
data_ice_storm_broken <- list(N = length(ice_storm$DBH),
                            x = ice_storm$DBH,
                            broken = broken_dead_num
)

inits_ice_storm <- list(dmax_log= 3,
                        A_logit = -1,
                        alpha_log = 0.7
)

modelpath = "scripts/bayesian_three_parameter_bug.r"
require(rjags)
load.module("glm")


## adaptive mode is turned off after the n.adapt number of iterations,
## after that the sampler are not exchanged anymore
m_wd_broken <- jags.model(modelpath, data_ice_storm_broken, 
                          inits_ice_storm, n.chains=2, n.adapt=3000)

m_wd_coda_broken <- coda.samples(m_wd_broken,
                                 c("dmax", "A", "alpha", "prob_broken" ),
                                 n.iter=3000)


save(m_wd_coda_broken, file = "coda/m_wd_coda_2013_03_14_broken.rData")


# checking diagnostics
plot(m_wd_coda_broken[,1])
plot(m_wd_coda_broken[,2])
plot(m_wd_coda_broken[,3])

summary(m_wd_coda_broken[,1:3])

# 
# Iterations = 3001:6000
# Thinning interval = 1 
# Number of chains = 2 
# Sample size per chain = 3000 
# 
# 1. Empirical mean and standard deviation for each variable,
# plus standard error of the mean:
#   
#   Mean      SD  Naive SE Time-series SE
# A      0.2834 0.01303 0.0001682       0.000282
# alpha  2.0277 0.21634 0.0027929       0.005010
# dmax  16.9426 0.82702 0.0106768       0.014983
# 
# 2. Quantiles for each variable:
#   
#   2.5%     25%     50%     75%   97.5%
# A      0.258  0.2748  0.2831  0.2922  0.3089
# alpha  1.615  1.8815  2.0223  2.1702  2.4674
# dmax  15.461 16.3718 16.8971 17.4571 18.7008


gelman.diag(m_wd_coda_broken[,1:3]) # Gelman-Rubin scale reduction factor


# Potential scale reduction factors:
#   
#   Point est. Upper C.I.
# A              1          1
# alpha          1          1
# dmax           1          1
# 
# Multivariate psrf
# 
# 1


# calculate residuals

# broken
# load("coda/m_wd_coda_2013_broken.rData")
sim_matrix = as.matrix(m_wd_coda_broken)
sim_means = apply(sim_matrix, 2, mean)
sim_qu_025 = apply(sim_matrix, 2, quantile, probs = 0.025)
sim_qu_975 = apply(sim_matrix, 2, quantile, probs = 0.975)
ice_storm$prob_mort_mean_broken = sim_means[4:length(sim_means)]
ice_storm$prob_mort_lqu_broken = sim_qu_025[4:length(sim_means)]
ice_storm$prob_mort_uqu_broken = sim_qu_975[4:length(sim_means)]
ice_storm$mort_res_broken = broken_dead_num - ice_storm$prob_mort_mean_broken


# ranking the residuals; keeping 0 as sorting negative from
# positive residuals
mort_rank_broken = rank(ice_storm$mort_res_broken, ties.method = "average")
ranks_positive = ice_storm$mort_res_broken > 0 
minimum_positive_rank = min(mort_rank_broken[ranks_positive])
mort_rank_broken = mort_rank_broken - minimum_positive_rank
ice_storm$mort_rank_broken = mort_rank_broken
plot(ice_storm$mort_res_broken, ice_storm$mort_rank_broken)
abline(h = 0)


write.csv(ice_storm, 
          file = "/Users/kej/Dropbox/OfProjects/Data/z2 sp1 sp10 ice storm synthesis files/ice_storm_residuals.csv",
          row.names = F,
          na = "")
