# Supplementary material for: Tree Species Traits but Not Diversity Mitigate Stem Breakage in a Subtropical Forest following a Rare and Extreme Ice Storm
Source: PLoS One. 2014 May 30;9(5):e96022. doi: 10.1371/journal.pone.0096022 (PMC4039427; doi:10.1371/journal.pone.0096022)
Supplement: Appendix S5 — Compressed file containing the analysis scripts in R code. (ZIP) [file pone.0096022.s005.zip › for paper/scripts/bayesian_three_parameter_bug.r]

## fitting mean probability
model {
  for(i in 1:N) {
    rel_diam[i] <- x[i]/dmax
    prob_broken[i] <- A * pow(rel_diam[i] * exp(1 - rel_diam[i]), alpha) 
    broken[i] ~ dbern(prob_broken[i])
  }

  dmax <- exp(dmax_log)
  dmax_log ~ dnorm(0, 0.005)
  logit(A) <- A_logit
  A_logit~ dnorm(0, 0.01)
  alpha <- exp(alpha_log)
  alpha_log ~ dnorm(0, 0.01)
}
