# Supplementary material for: Tree Species Traits but Not Diversity Mitigate Stem Breakage in a Subtropical Forest following a Rare and Extreme Ice Storm
Source: PLoS One. 2014 May 30;9(5):e96022. doi: 10.1371/journal.pone.0096022 (PMC4039427; doi:10.1371/journal.pone.0096022)
Supplement: Appendix S5 — Compressed file containing the analysis scripts in R code. (ZIP) [file pone.0096022.s005.zip › for paper/scripts/bayesian_variances.bug.r]

model {
  for(i in 1:N){
    y[i] ~ dnorm(y_mean[i], y_tau[i])
    y_tau[i] <- 1/y_var[i]
    log(y_var[i]) <- theta + phi * x[i]
    y_mean[i] <- y_mean_int + beta * x[i]
  }
  y_mean_int ~ dnorm(0, 0.001)
  theta ~ dnorm(0, 0.001)
  phi ~ dnorm(0, 0.001)
  beta ~ dnorm(0, 0.001)
}
