# Supplementary material for: Tree Species Traits but Not Diversity Mitigate Stem Breakage in a Subtropical Forest following a Rare and Extreme Ice Storm
Source: PLoS One. 2014 May 30;9(5):e96022. doi: 10.1371/journal.pone.0096022 (PMC4039427; doi:10.1371/journal.pone.0096022)
Supplement: Appendix S5 — Compressed file containing the analysis scripts in R code. (ZIP) [file pone.0096022.s005.zip › for paper/scripts/before_after.r]

rm(list = ls())
require(rbefdata)
my_key = ""
bef.options(url = "http://china.befdata.biow.uni-leipzig.de", 
            user_credentials = my_key)

# species traits

# Leaf traits; trait_correlations.r
pcoa_leaf = read.csv("../data/pcoa_leaf_traits.csv")
species_traits = pcoa_leaf

# Wood traits; wood trait correlations in trait_correlations.r
# wood density from SP3 BEF China
#wood_density = bef.get.dataset(id=271)
#write.csv(wood_density, file = "tmp_wood_density.csv", row.names = F)
wood_density = read.csv("../data/tmp_wood_density.csv")
wood_density = wood_density[complete.cases(wood_density),]
species_traits = merge(species_traits, wood_density, all = T)
# xylem 
pcoa_xylem = read.csv("../data/pcoa_xylem_traits.csv")
species_traits = merge(species_traits, pcoa_xylem, all = T)
# mechanics
pcoa_mechanics = read.csv("../data/pcoa_wood_mechanics_traits.csv")
species_traits = merge(species_traits, pcoa_mechanics, all = T)


# individual data; from ice_storm.r
#ice_storm = bef.get.dataset(id=239)
#write.csv(ice_storm, "tmp_ice_storm.csv", row.names = F)
ice_storm = read.csv("../data/tmp_ice_storm.csv")


# species in data and traits
species_in_data = levels(ice_storm$species)
species_in_traits = levels(species_traits$species)
species_in_data_and_traits = species_in_data[species_in_data %in% species_in_traits]

# Study plot data
csp4all = bef.get.dataset(id=205)


# reducing datasets
species_traits_reduced = subset(species_traits, 
                                species %in% species_in_data_and_traits)
species_traits_reduced = aggregate(species_traits_reduced[2:8],
                                   species_traits_reduced["species"],
                                   mean)

# trait matrix
trait_matrix = as.matrix(species_traits_reduced[2:8])
rownames(trait_matrix) = species_traits_reduced$species
# trait matrix NA values
number_of_species = dim(trait_matrix)[1]
number_missing_in_trait_column = apply(is.na(trait_matrix), 2, sum)
round(100 * number_missing_in_trait_column/number_of_species,0)
## missing entries in percent of number of species
# pcoa_leaf_1      pcoa_leaf_2        core_pred     pcoa_xylem_1     pcoa_xylem_2 
# 6                6                3               30               30 
# pcoa_wood_mech_1 pcoa_wood_mech_2 
# 74               74 

# missing values in distance matrix
library(FD)
sort(apply(is.na(as.matrix(gowdis(trait_matrix))),1,sum))
na_60_plus = names(which(apply(is.na(as.matrix(gowdis(trait_matrix))),1,sum) > 60))
#  "Quercus fabri"   "Sassafras tzumu"
na_2_plus = names(which(apply(is.na(as.matrix(gowdis(trait_matrix))),1,sum) > 2))
# Diospyros glaucifolia               Ilex micrococca             Pinus taiwanensis 
# 3                             3                             3 
# Itea chinensis                 Quercus fabri               Sassafras tzumu 
# 6                            69                            69 


# removing the species having many missing values in the distance matrix 
# from the trait matrix
species_in_data_and_traits_60 = setdiff(species_in_data_and_traits, na_60_plus)
species_in_data_and_traits_2 = setdiff(species_in_data_and_traits, na_2_plus)
species_traits_reduced_60 = subset(species_traits_reduced, 
                                   species %in% species_in_data_and_traits_60)
species_traits_reduced_2 = subset(species_traits_reduced, 
                                   species %in% species_in_data_and_traits_2)
trait_matrix_60 = as.matrix(species_traits_reduced_60[2:8])
rownames(trait_matrix_60) = species_traits_reduced_60$species
trait_matrix_2 = as.matrix(species_traits_reduced_2[2:8])
rownames(trait_matrix_2) = species_traits_reduced_2$species
# Gower distances still include missing values in the _60 set
sort(apply(is.na(as.matrix(gowdis(trait_matrix_60))),2,sum))
sort(apply(is.na(as.matrix(gowdis(trait_matrix_2))),2,sum))
# missing value imputation for the _60 set
library("mice")
trait_60_imputed = mice(trait_matrix_60, maxit = 100)
plot(trait_60_imputed)
summary(trait_60_imputed)
trait_60_imputed
correlations_60 = cor(trait_matrix_60, use = "pairwise.complete.obs")
sort(abs(correlations_60[,6]))[-7]
sort(abs(correlations_60[,7]))[-7]
# Imputation converged well (visual inspection), we wanted to exploit the 
# correlation structure of the different axes.

round(correlations_60[,6:7],2)
# > round(correlations_60[,6:7],2)
# pcoa_wood_mech_1 pcoa_wood_mech_2
# pcoa_leaf_1                 -0.17            -0.53
# pcoa_leaf_2                  0.19             0.21
# core_pred                   -0.64             0.12
# pcoa_xylem_1                -0.26             0.24
# pcoa_xylem_2                 0.26             0.45
# pcoa_wood_mech_1             1.00             0.03
# pcoa_wood_mech_2             0.03             1.00

write.csv(round(correlations_60,2), file = "tmp_cor.csv")

trait_60_complete = complete(trait_60_imputed)
# Gower dinstances now complete for _60 set
sort(apply(is.na(as.matrix(gowdis(trait_60_complete))),2,sum))


#################################
#
# individual tree data
#
#################################


# ratio of broken at height to dbh
broken_index = ice_storm$broken %in% c("broken", "fallen", "folded")
ice_storm$height_dbh = 
  ice_storm$height / ice_storm$DBH
# comparing ratio of undamaged and damaged trees, all living
boxplot(height_dbh ~ broken, data = ice_storm)
# ratio of damaged but living trees
round(fivenum(ice_storm$height_dbh[broken_index]),2)
# 0.05 0.39 0.52 0.62 1.21
mean_broken = mean(ice_storm$height_dbh[broken_index], na.rm = T) # 0.5 :-)
stem_missing =  # 2 stems
  ice_storm$stemID[broken_index][which(is.na(ice_storm$height_dbh[broken_index]))]
ice_storm$height_dbh[ice_storm$stemID %in% stem_missing] = mean_broken
# scale between 0 and 1
ice_storm$height_dbh_sc[broken_index] = 
  ice_storm$height_dbh[broken_index] / max(ice_storm$height_dbh[broken_index])
hist(ice_storm$height_dbh_sc)
mean(ice_storm$height_dbh_sc[broken_index]) # [1] 0.4327293

# dead stems are counted as 0 factors, living as one
ice_storm$height_dbh_sc[(ice_storm$dead == "d")] = 0
ice_storm$height_dbh_sc[(ice_storm$dead == "l" &
                           ice_storm$broken == "")] = 1


# site x species basal area before and after ice break
# area = pi * r^2 = pi * d^2 / 4
site_spec_basal_area_before = with(ice_storm,
                                   tapply(pi*(DBH^2)/4, 
                                          list(plot = plot, species = species), 
                                          sum, na.rm = T))
site_spec_basal_area_before[is.na(site_spec_basal_area_before)] = 0

# after
site_spec_basal_area_after = 
  with(ice_storm,
       tapply(height_dbh_sc * pi*(DBH^2)/4, 
              list(plot = plot, species = species), 
              sum, na.rm = T))
site_spec_basal_area_after[is.na(site_spec_basal_area_after)] = 0


## reducing basal area to the trait species sets
site_spec_basal_area_before_60 = 
  site_spec_basal_area_before[,species_in_data_and_traits_60]
site_spec_basal_area_before_2 = 
  site_spec_basal_area_before[,species_in_data_and_traits_2]
site_spec_basal_area_after_60 = 
  site_spec_basal_area_after[,species_in_data_and_traits_60]
site_spec_basal_area_after_2 = 
  site_spec_basal_area_after[,species_in_data_and_traits_2]


# match species in trait matrix and abundance (basal area matrix)
# sort rows of trait matrix along columns of abundance (basal area) matrix
spec_index_trait_in_basal_area = match(colnames(site_spec_basal_area_before_60), 
                                       rownames(trait_60_complete))
trait_60_complete = trait_60_complete[spec_index_trait_in_basal_area,]

spec_index_trait_in_basal_area = match(colnames(site_spec_basal_area_before_2), 
                                       rownames(trait_matrix_2))
trait_matrix_2 = trait_matrix_2[spec_index_trait_in_basal_area,]


# Functional diversity
require(FD)
FD_before_60 = dbFD(trait_60_complete, site_spec_basal_area_before_60)
FD_after_60 = dbFD(trait_60_complete, 
                   site_spec_basal_area_after_60)

FD_before_2 = dbFD(trait_matrix_2, site_spec_basal_area_before_2, 
                   cor = "none")
FD_after_2 = dbFD(trait_matrix_2, site_spec_basal_area_after_2, 
                  cor = "none")


# Functional dispersion is enhanced
FDis_diff_2 = FD_after_2$FDis - FD_before_2$FDis
RQ_diff_2 = FD_after_2$RaoQ - FD_before_2$RaoQ
boxplot(RQ_diff_2)
abline(0,0)
t.test(RQ_diff_2) # p = 0.07324
t.test(FDis_diff_2) # p = 0.07427

# with imputed trait matrix
FDis_diff_60 = FD_after_60$FDis - FD_before_60$FDis
boxplot(FDis_diff_60)
abline(0,0)
t.test(FDis_diff_60) # p = 0.04622


# Distances in functional space explained by plot richness and age
dist_after_60 = dist(FD_after_60$CW)
dist_before_60 = dist(FD_before_60$CW)
dist_rich = dist(csp4all$N_adult_species)
dist_age = dist(csp4all$tree_age_max5)

# variance goes down; in older as well as richer environment, your probability
# to to shift a long distance decreases  
barplot(tapply(abs(dist_after_60 - dist_before_60), cut(dist_rich, 6), var))
barplot(tapply(abs(dist_after_60 - dist_before_60), cut(dist_age, 6), var))


## variable variances for distances in functional space
## data for the model
distance_functional_space_rich <- list(N = length((dist_after_60 - dist_before_60)),
                                         x = as.vector(dist_rich),
                                         y = as.vector((dist_after_60 - dist_before_60))
)
distance_functional_space_age <- list(N = length((dist_after_60 - dist_before_60)),
                                  x = as.vector(dist_age),
                                  y = as.vector((dist_after_60 - dist_before_60))
)
inits_functianal_space <- list(y_mean_int = 0,
                               beta = 0,
                               theta = 0,
                               phi = 0)
modelpath = "scripts/bayesian_variances.bug.r"
require(rjags)
load.module("glm")


## adaptive mode is turned off after the n.adapt number of iterations,
## after that the sampler are not exchanged anymore
# richness
m_wd_rich <- jags.model(modelpath, distance_functional_space_rich, 
                   inits_functianal_space, n.chains=2, n.adapt=4000)

m_wd_coda_rich <- coda.samples(m_wd_rich,
                                 c("y_mean_int", "beta", 
                                   "theta", "phi", "y_var"),
                                 n.iter=3000)
save(m_wd_coda_rich, file = "coda/m_wd_coda_2013_05_10_functional_space_rich.rData")
load("coda/m_wd_coda_2013_05_10_functional_space_rich.rData")

# compare chains: are the indexes ok?
summary(m_wd_coda_rich[,1:4])
gelman.diag(m_wd_coda_rich[,1:4]) # Gelman-Rubin scale reduction factor

# > summary(m_wd_coda_rich[,1:4])
# 
# Iterations = 7001:10000
# Thinning interval = 1 
# Number of chains = 2 
# Sample size per chain = 3000 
# 
# 1. Empirical mean and standard deviation for each variable,
# plus standard error of the mean:
#   
#   Mean        SD  Naive SE Time-series SE
# beta        0.0002603 0.0001336 1.724e-06      1.733e-06
# phi         0.0075055 0.0083124 1.073e-04      2.657e-04
# theta      -7.7639210 0.1240796 1.602e-03      4.292e-03
# y_mean_int -0.0103202 0.0018848 2.433e-05      2.465e-05
# 
# 2. Quantiles for each variable:
#   
#   2.5%       25%        50%        75%      97.5%
# beta       -5.593e-06  0.000171  0.0002592  0.0003501  0.0005232
# phi        -8.751e-03  0.001889  0.0076231  0.0131719  0.0234940
# theta      -7.995e+00 -7.849668 -7.7686283 -7.6806941 -7.5179666
# y_mean_int -1.401e-02 -0.011618 -0.0103144 -0.0090337 -0.0065957

plot(m_wd_coda_rich[,1]) # beta, slope mean distance
plot(m_wd_coda_rich[,2]) # phi, slope variance
plot(m_wd_coda_rich[,3]) # theta, variance mean
plot(m_wd_coda_rich[,4]) # y_mean_int, mean distance

require(coda)
source("scripts/plot_posterior.r")
posterior_vector = unlist(m_wd_coda_rich[,4]) # 100% negative
plot_posterior(posterior_vector, plot_title = "y_mean_int, mean distance")
posterior_vector = unlist(m_wd_coda_rich[,1]) # increasing distances with richness
plot_posterior(posterior_vector, "beta, slope mean distance") # 97 %, 3 %
posterior_vector = exp(unlist(m_wd_coda_rich[,3])) # 100 % positive
plot_posterior(posterior_vector, "exp(theta), variance mean")
posterior_vector = unlist(m_wd_coda_rich[,2]) # variance does not go down
plot_posterior(posterior_vector, "phi, slope variance") # 81 %, 19 %


summ_coda_rich = summary(m_wd_coda_rich)
x_sorted_index_rich = order(distance_functional_space_rich$x)

pdf(file = "text/Figures/Fig_3_functional_space_82 x 5.pdf",
    width = 8.2/cm(1),
    height = 6/cm(1))
# plotting decreasing variances
source("scripts/plotting_decreasing_variances.r")
# 
dev.off()


# before after distance matrix
difference_matrix = FD_after_60$CW - FD_before_60$CW
ratio_CWM_diff = difference_matrix/abs(FD_before_60$CW)


# plotting before after
var_tmp = "pcoa_leaf_1"
t.test(difference_matrix[,var_tmp]) # p = 0.0884 .
var_tmp = "pcoa_leaf_2"
t.test(difference_matrix[,var_tmp]) # p = 0.4356
var_tmp = "core_pred"
t.test(difference_matrix[,var_tmp]) # p = 0.0335 *
var_tmp = "pcoa_xylem_1"
t.test(difference_matrix[,var_tmp]) # p = 0.121 
var_tmp = "pcoa_xylem_2"
t.test(difference_matrix[,var_tmp]) # p = 0.1617
var_tmp = "pcoa_wood_mech_1"
t.test(difference_matrix[,var_tmp]) # p = 0.04148 * 
var_tmp = "pcoa_wood_mech_2"
t.test(difference_matrix[,var_tmp]) # p = 0.02286 *


bp_col = c("blue", NA, "blue", NA, NA, "red", "red")
p_values = c(".", NA, "*", NA, NA, "*", "*")
bp_labels = c("Leaf 1", "Leaf 2", 
              "Wood dens", 
              "Xylem 1", "Xylem 2",
              "Mechanics 1", "Mechanics 2")


require(reshape)
CWM_ratios = melt(difference_matrix)

pdf(file = "text/Figures/Fig_4_comm_means_11 x 6.pdf",
    width = 11/cm(1),
    height = 6/cm(1))
par(mar = c(5, 7, 1, 1) + 0.1, cex = 0.75)
bp = boxplot(value ~ variable, CWM_ratios, horizontal = T, las =1,
             col = bp_col, names = bp_labels)
abline(v = 0)
mtext(p_values, side = 2, line = -0.8, at = 1:7, las = 1,
      col = bp_col)
mtext("Difference in community weighted trait means", side = 1, 
      line = 3, cex = 0.75)
dev.off()


# including plot based information: does the change in FD
# depend on plot diversity? Not really
source("scripts/prepare_plot_attributes.r")
plot(FD_after_60$FDis - FD_before_60$FDis ~ csp4all$N_adult_species)
lm_rich = lm(FD_after_60$FDis - FD_before_60$FDis ~ csp4all$N_adult_species)
abline(lm_rich)
summary(lm_rich) # p = 0.7223 
