# Supplementary material for: Tree Species Traits but Not Diversity Mitigate Stem Breakage in a Subtropical Forest following a Rare and Extreme Ice Storm
Source: PLoS One. 2014 May 30;9(5):e96022. doi: 10.1371/journal.pone.0096022 (PMC4039427; doi:10.1371/journal.pone.0096022)
Supplement: Appendix S5 — Compressed file containing the analysis scripts in R code. (ZIP) [file pone.0096022.s005.zip › for paper/scripts/compare_unconstrained_constrained.r]

compare_unconstrained_constrained = function(unconstrained_ML, constrained_ML,
                                             unconstrained_REML, constrained_REML){
  # model comparison
  require(lme4)
  model_comparison_ML = anova(unconstrained_ML, constrained_ML)
  constrained_significance = round(model_comparison_ML$Pr[2],3)
  compared_variable_index = length(constrained_ML@fixef)
  constrained_coefficient = constrained_ML@fixef[compared_variable_index]
  compared_variable_name = names(constrained_coefficient)
  
  
  # models REML estimating variance components
  varcomp_unconstrained = get_varcomp_lmer(unconstrained_REML)
  varcomp_constrained = get_varcomp_lmer(constrained_REML)
  omega = 
    (varcomp_unconstrained$variances - varcomp_constrained$variances)/
    varcomp_unconstrained$variances
  omega = round(omega, 4)
  names(omega) = varcomp_unconstrained$groups
  # sample size  
  sample_size = summary(unconstrained_ML)@ngrps
  sample_size['Residual'] = unconstrained_ML@dims['n']
  # collecting results
  list(fixed_effects = 
         data.frame(
           delta_AIC = diff(model_comparison_ML$AIC),
           constrained_significance = constrained_significance,
           constrained_coefficient = constrained_coefficient),
       random_effects = data.frame(random = names(omega),
                                   omega = omega,
                                   sample_size = sample_size,
                                   var_name = fixed_variable_name))
}
