# Supplementary material for: Tree Species Traits but Not Diversity Mitigate Stem Breakage in a Subtropical Forest following a Rare and Extreme Ice Storm
Source: PLoS One. 2014 May 30;9(5):e96022. doi: 10.1371/journal.pone.0096022 (PMC4039427; doi:10.1371/journal.pone.0096022)
Supplement: Appendix S5 — Compressed file containing the analysis scripts in R code. (ZIP) [file pone.0096022.s005.zip › for paper/scripts/extracting_random_species_effects.r]

# data needed: resid_mort as in ice_storm.r, reduced to ensure that 
# at least 5 individuals occur in any one family

require(lme4)
lmer_random_ml <- lmer(mort_rank_broken ~ 1 + (1|plot) + (1|family/species), 
                       data = resid_mort, REML = F)

species_names = levels(resid_mort$species[,drop = T])
spec_fam_effect = ranef(lmer_random_ml)$'species:family'
families_along_species = species_lookup$family[match(species_names, species_lookup$fullname)]
fixed_intercept = fixef(lmer_random_ml)
random_family_index = match(families_along_species,
                            rownames(ranef(lmer_random_ml)$family))
random_family = ranef(lmer_random_ml)$family[random_family_index,1]
random_species_level = fixed_intercept + random_family + spec_fam_effect[,1]

# residuals of the mixed model for checking phylogenetic bias
mixed_m_res = aggregate(cbind(mm_res = lmer_random_ml@resid), 
                        list(species = resid_mort$species), mean)
match_species = match(mixed_m_res$species, species_names)


ice_storm_stem_break = data.frame(species = species_names,
                                  spec_fam = rownames(spec_fam_effect),
                                  family = families_along_species,
                                  fix_int = fixed_intercept,
                                  rand_family = random_family,
                                  rand_spec_in_fam = spec_fam_effect[,1],
                                  rand_spec_stem_break = random_species_level,
                                  mixed_m_res = mixed_m_res$mm_res[match_species])

# discarded rownames are fine; intercept has length 1

# extracting residuals of the model; checking if 
# estimates make sense
fitted_lmer = fitted(lmer_random_ml)
residuals_lmer = resid(lmer_random_ml)
plot(resid_mort$mort_rank_broken, fitted_lmer)
plot(resid_mort$mort_rank_broken, residuals_lmer) # we only assumed an intercept, which
                                           # implies a linear deviation of y from 
                                           # this intercept
residuals_linear = resid(lm(mort_rank_broken ~ 1, resid_mort))
plot(resid_mort$mort_rank_broken, residuals_linear) # this is a straitght line (no random effects)


write.csv(ice_storm_stem_break,
          file = "/Users/kej/Dropbox/OfProjects/Data/z2 sp1 sp10 ice storm synthesis files/random_effects_species.csv",
          row.names = F)


mean_resid = aggregate(list(res = resid_mort$mort_res_broken,
                            rank = resid_mort$mort_rank_broken),
                       list(species = resid_mort$species), mean)
mean_resid = merge(mean_resid, ice_storm_stem_break[c("species", "rand_spec_stem_break")])
plot(mean_resid[c("res", "rank", "rand_spec_stem_break")])
