# Supplementary material for: Tree Species Traits but Not Diversity Mitigate Stem Breakage in a Subtropical Forest following a Rare and Extreme Ice Storm
Source: PLoS One. 2014 May 30;9(5):e96022. doi: 10.1371/journal.pone.0096022 (PMC4039427; doi:10.1371/journal.pone.0096022)
Supplement: Appendix S5 — Compressed file containing the analysis scripts in R code. (ZIP) [file pone.0096022.s005.zip › for paper/scripts/figure_variance_components.r]

x_range = c(0.5,3.5)
y_range = c(0,0.75)
plot(1, xlim = x_range, ylim = y_range, axes = F, type = "n",
     ylab = "Variance [%]", xlab = "")
x_lab = c("Individual", "Taxon", "Stand")
mtext(x_lab, side = 1, at = 1:3, line = 1.5)
axis(2, at = c(0,0.25, 0.5,0.75), labels = c(0, 25, 50, 75))
boxwidth = 0.3
species_prop = var_comp_random[which(var_comp_random$groups == "species:family"), 
                               "proportions"]
family_prop = var_comp_random[which(var_comp_random$groups == "family"), 
                              "proportions"]
site_prop = var_comp_random[which(var_comp_random$groups == "plot"), 
                            "proportions"]
unexplained_prop = var_comp_random[which(var_comp_random$groups == "Residual"), 
                                   "proportions"]
unexplained_x = c(1 -boxwidth, 1 + boxwidth)[c(1,2, 2,1)]
unexplained_y = c(0,unexplained_prop)[c(1,1, 2,2)]
polygon(unexplained_x, unexplained_y)
family_x = c(2 -boxwidth, 2 + boxwidth)[c(1,2, 2,1)]
family_y = c(0,family_prop)[c(1,1, 2,2)]
polygon(family_x, family_y)
species_y = c(family_prop ,
              family_prop + species_prop)[c(1,1, 2,2)]
polygon(family_x, species_y)
site_x = c(3 - boxwidth, 3 + boxwidth)[c(1,2, 2,1)]
site_y = c(0, site_prop)[c(1,1, 2,2)]
polygon(site_x, site_y)

text(2, family_prop - 0.05, "Family")
text(2, family_prop + species_prop - 0.05, "Species")
