# Supplementary material for: Tree Species Traits but Not Diversity Mitigate Stem Breakage in a Subtropical Forest following a Rare and Extreme Ice Storm
Source: PLoS One. 2014 May 30;9(5):e96022. doi: 10.1371/journal.pone.0096022 (PMC4039427; doi:10.1371/journal.pone.0096022)
Supplement: Appendix S5 — Compressed file containing the analysis scripts in R code. (ZIP) [file pone.0096022.s005.zip › for paper/scripts/get_varcomp_lmer.r]

get_varcomp_lmer <-
  function(lmer_model) {
    variances <- as.numeric(summary(lmer_model)@REmat[,"Variance"])
    groups <- summary(lmer_model)@REmat[,"Groups"]
    proportions = prop.table(variances)
    data.frame(groups, variances, proportions)
  }
