# Supplementary material for: Tree Species Traits but Not Diversity Mitigate Stem Breakage in a Subtropical Forest following a Rare and Extreme Ice Storm
Source: PLoS One. 2014 May 30;9(5):e96022. doi: 10.1371/journal.pone.0096022 (PMC4039427; doi:10.1371/journal.pone.0096022)
Supplement: Appendix S5 — Compressed file containing the analysis scripts in R code. (ZIP) [file pone.0096022.s005.zip › for paper/scripts/phylogeny script.r]

## phylogenetic pattern

library(ape)
library(picante)
library(adephylo)
library(phytools)

# phylogenetic tree
phy_dat = read.tree("/Users/kej/Dropbox/OfProjects/Data/sp4 CSP phylogenetic tree/Final_BEF_phylo_nprs.tre")
phy_species = bef.getdata(240, my_key)

# stem_break estimates: ice_storm_stem_break in scripts/extracting_random_species...
# ("/Users/kej/Dropbox/OfProjects/Data/z2 sp1 sp10 ice storm synthesis files/random_effects_species.csv")
ice_storm_stem_break = bef.getdata(327, my_key)

# find species matches
species_missing_index = which(!(phy_species$species %in% ice_storm_stem_break$species))
tip_missing = as.character(phy_species$tip_label[species_missing_index])

# reduce phylogenetic tree for species matches
phy_dat2 = drop.tip(phy_dat, tip_missing)

# eliminate 0 length edges
phy_dat2$edge.length <- phy_dat2$edge.length+0.000001


# match traits vectors
ice_storm_stem_break$tip_label = 
  phy_species$tip_label[match(ice_storm_stem_break$species, phy_species$species)]
matching_species_index = which(ice_storm_stem_break$species %in% phy_species$species)

stem_break_trait_vector = ice_storm_stem_break$rand_spec_stem_break[matching_species_index]
names(stem_break_trait_vector) = ice_storm_stem_break$tip_label[matching_species_index]
# residuals should be independent of phylogeny
stem_break_residuals_mixed_model = ice_storm_stem_break$mixed_m_res[matching_species_index]
names(stem_break_residuals_mixed_model) = ice_storm_stem_break$tip_label[matching_species_index]

# Matching stem_break with phylogeny
match_phylo_stem_break = match.phylo.data(phy_dat2, stem_break_trait_vector)$data

# Plotting trait data on phylogeny
combine_phylo_stem_break = phylo4d(phy_dat2, tip.data = match_phylo_stem_break)
phylo_label_in_stem_break = match(names(match_phylo_stem_break), ice_storm_stem_break$tip_label)
species_4_phylo_data = as.character(ice_storm_stem_break$species[phylo_label_in_stem_break])
families_4_phylo_data = as.character(ice_storm_stem_break$family[phylo_label_in_stem_break])
tip_labels_4_phylo_data = paste(families_4_phylo_data, ": ", species_4_phylo_data, sep = "")
data.frame(names(match_phylo_stem_break), tip_labels_4_phylo_data)


table.phylo4d(combine_phylo_stem_break, treetype=c("phylogram"), 
              symbol = "colors",
              center = F, scale = F,
              legend=T, show.var.label=FALSE, 
              show.node.label=T,
              tip.label = tip_labels_4d,
              show.tip.label=TRUE,
              cex.symbol=.3,cex.label=.3, 
              ratio.tree= .7) ##Ericales zeigen eher positive Werte!
dev.copy(svg)
dev.off()

# Blomberg's K, Pagel's lambda, and Abouheif's Cmean
K_stat = phylosig(phy_dat2, match_phylo_stem_break, method="K", test=T, nsim = 5000) 
K_stat # K = 0.41, p  (<0.001 ***)
lambda_stat = phylosig(phy_dat2, match_phylo_stem_break, 
                       method="lambda", test=T, nsim = 5000) 
lambda_stat # lambda = 0.94, P  <0.001 ***
abouheif.moran(combine_phylo_stem_break, 
               method=c("Abouheif"),
               nrepet = 1500) 
# P < 0.001 ***)


# residuals should be independent
match_phylo_stem_break_res_mixed = match.phylo.data(phy_dat2, stem_break_residuals_mixed_model)$data
combine_phylo_stem_break_res_mixed = phylo4d(phy_dat2, tip.data = match_phylo_stem_break_res_mixed)

K_stat = phylosig(phy_dat2, match_phylo_stem_break_res_mixed, method="K", test=T) 
K_stat # K = 0.08, P = 0.96
lambda_stat = phylosig(phy_dat2, match_phylo_stem_break_res_mixed, method="lambda", test=T) 
lambda_stat # lambda < 0.001 , P = 1
abouheif.moran(combine_phylo_stem_break_res_mixed, 
               method=c("Abouheif")) 
# P = 0.72
