# Supplementary material for: Tree Species Traits but Not Diversity Mitigate Stem Breakage in a Subtropical Forest following a Rare and Extreme Ice Storm
Source: PLoS One. 2014 May 30;9(5):e96022. doi: 10.1371/journal.pone.0096022 (PMC4039427; doi:10.1371/journal.pone.0096022)
Supplement: Appendix S5 — Compressed file containing the analysis scripts in R code. (ZIP) [file pone.0096022.s005.zip › for paper/scripts/plot_attribute_correlations.r]

# get data
source("scripts/prepare_plot_attributes.r")

# distance measures
require(vegan)
require(FD)

# biotic attributes other than design variables richness and stand age
biotic_attributes = c("t_up_cover", "t_low_cover", "shrub_cover", 
                      "sum_cover",  "density", 
                      "functional_rich","rarefied",
                      "pd_dec_ev", "mpd_dec_ev")
plot_attribute_dist = scale(plot_attributes[biotic_attributes])
plot_gow = gowdis(plot_attribute_dist) # scaling makes no difference
pcoa_plot = cmdscale(plot_gow, k = 2)
pcoa_dist = dist(pcoa_plot)
mantel(pcoa_dist, plot_gow) 
# Mantel statistic r: 0.9226
# Significance: 0.001 

plot_fit = envfit(pcoa_plot, plot_attributes[biotic_attributes], 
                  na.rm = T, choices = 1:3)
plot(pcoa_plot)
plot(plot_fit)


# saving the axes scores
plot_attributes$pcoa_1 = pcoa_plot[,1]
plot_attributes$pcoa_2 = pcoa_plot[,2]
write.csv(plot_attributes[c("plot", "pcoa_1", "pcoa_2")],
          "data/pcoa_plot_attributes.csv",
          row.names = F)
