# Supplementary material for: Tree Species Traits but Not Diversity Mitigate Stem Breakage in a Subtropical Forest following a Rare and Extreme Ice Storm
Source: PLoS One. 2014 May 30;9(5):e96022. doi: 10.1371/journal.pone.0096022 (PMC4039427; doi:10.1371/journal.pone.0096022)
Supplement: Appendix S5 — Compressed file containing the analysis scripts in R code. (ZIP) [file pone.0096022.s005.zip › for paper/scripts/plot_posterior.r]

plot_posterior = function(posterior_vector, plot_title){
  d <- density(posterior_vector)
  d$y = d$y / length(posterior_vector)
  plot(d, main = plot_title)
  larger_zero = which(d$x > 0)
  larger_zero_back = larger_zero[length(larger_zero):1]
  smaller_zero = which(d$x < 0)
  smaller_zero_back = smaller_zero[length(smaller_zero):1]
  try(polygon(x = c(d$x[larger_zero], d$x[larger_zero_back]),
              y = c(d$y[larger_zero], rep(0, length(larger_zero))),
              col="blue", border="blue"),
      silent = T)
  try(polygon(x = c(d$x[smaller_zero], d$x[smaller_zero_back]),
              y = c(d$y[smaller_zero], rep(0, length(smaller_zero))),
              col="red", border="red"),
      silent = T)
  percent_larger_zero = round(sum(posterior_vector > 0)/length(posterior_vector) * 100, 0)
  percent_smaller_zero = round(sum(posterior_vector < 0)/length(posterior_vector) * 100, 0)
  legend("topright",
         legend = paste(format(c(percent_larger_zero, percent_smaller_zero)),
                        "%"),
         fill = c("blue", "red"))  
}
