# Supplementary material for: Tree Species Traits but Not Diversity Mitigate Stem Breakage in a Subtropical Forest following a Rare and Extreme Ice Storm
Source: PLoS One. 2014 May 30;9(5):e96022. doi: 10.1371/journal.pone.0096022 (PMC4039427; doi:10.1371/journal.pone.0096022)
Supplement: Appendix S5 — Compressed file containing the analysis scripts in R code. (ZIP) [file pone.0096022.s005.zip › for paper/scripts/plot_ricker_model.r]

## Figure Rickerts
y = jitter(response)
axis_x_label = 'Diameter at breast height (DBH) [cm]'
axis_y_label = 'Stem breakage'
plot(y ~ DBH, ice_storm, pch = 20, col = "grey", axes = F,
     xlab = axis_x_label,
     ylab = axis_y_label)
axis(1)
axis(2, at = c(0,0.5,1))


# prediction from Bayesian model
dbh_order_index = order(ice_storm$DBH)
x = ice_storm$DBH[dbh_order_index]
y = y[dbh_order_index]
y_lower = y_lower[dbh_order_index]
y_upper = y_upper[dbh_order_index]
x_polygon = x[c(1:length(x), length(x):1)]
y_ploygon = c(y_lower, y_upper[length(x):1])

polygon(x_polygon, y_ploygon, col = grey(0.5))

## Loess smoother
ice_lo <- loess(response ~ DBH, ice_storm)
ice_lo_x = seq(5, 70, 1)
ice_lo_y = predict(ice_lo, data.frame(DBH = ice_lo_x))
lines(ice_lo_x, ice_lo_y, col = "red")


## Legend
legend(x = 3, y = 0.6, 
       legend = c("95% Conf. int.", "Loess smoother"), 
       bty = "n", 
       lty = c(1, 1), col = c("black", "red"), 
       lwd = c(1, 1),
       xjust = 0, yjust = 0.5)
ricker_expression = expression(p == hat(p) * bgroup("(",frac(x, hat(x)) * e^bgroup("(",1-frac(x,hat(x)),")")^alpha, ")"))
text(55, 0.6, ricker_expression, cex = 1.2)
