# Supplementary material for: Tree Species Traits but Not Diversity Mitigate Stem Breakage in a Subtropical Forest following a Rare and Extreme Ice Storm
Source: PLoS One. 2014 May 30;9(5):e96022. doi: 10.1371/journal.pone.0096022 (PMC4039427; doi:10.1371/journal.pone.0096022)
Supplement: Appendix S5 — Compressed file containing the analysis scripts in R code. (ZIP) [file pone.0096022.s005.zip › for paper/scripts/plotting_decreasing_variances.r]

# plotting decreasing variances
cex_par = 0.75
par(mar = c(4.5,4,0.5,0.5), cex = cex_par)

# richness
plot(distance_functional_space_rich$x,distance_functional_space_rich$y,
     ylab = "Distance in functional space",
     xlab = "Distance in diversity [species count]")
mean_x = seq(min(distance_functional_space_rich$x),
             max(distance_functional_space_rich$x), 1)
mean_y = summ_coda_rich$statistics["y_mean_int", "Mean"] +
  summ_coda_rich$statistics["beta", "Mean"] * mean_x
var_y = exp(summ_coda_rich$statistics["theta", "Mean"] +
              summ_coda_rich$statistics["phi", "Mean"] * mean_x)
y_upper_sd = mean_y + sqrt(var_y)
y_lower_sd = mean_y - sqrt(var_y)
polygon(x = c(mean_x, mean_x[length(mean_x):1]),
        y = c(y_upper_sd, y_lower_sd[length(mean_x):1]),
        col = "lightgrey", border = NA)
points(distance_functional_space_rich$x,distance_functional_space_rich$y)
abline(h=0, col = "red")
lines(mean_x, mean_y, col = "green")
lines(mean_x,
      y_upper_sd, col = "green ", lty = 2)
lines(mean_x,
      y_lower_sd, col = "green ", lty = 2)
