# Supplementary material for: Tree Species Traits but Not Diversity Mitigate Stem Breakage in a Subtropical Forest following a Rare and Extreme Ice Storm
Source: PLoS One. 2014 May 30;9(5):e96022. doi: 10.1371/journal.pone.0096022 (PMC4039427; doi:10.1371/journal.pone.0096022)
Supplement: Appendix S5 — Compressed file containing the analysis scripts in R code. (ZIP) [file pone.0096022.s005.zip › for paper/scripts/prepare_leaf_traits.r]

my_key = ""
require(rbefdata)
bef.options(url='http://china.befdata.biow.uni-leipzig.de')

# from datasets 242 and 320 online
leaf_traits = read.csv("data/trait_matrix_leaves.csv")

leaf_trait_variables = c(
  "species", "LA", "SLA", "N", "C", 
  "K", "Mg", "Ca", "P", 
  "stomata.density", "stomata_size",
  "evergreen", "dentate", "leaf.thickness","pinnate")

leaf_traits = leaf_traits[leaf_trait_variables]


rm(leaf_trait_variables)
