# Supplementary material for: Tree Species Traits but Not Diversity Mitigate Stem Breakage in a Subtropical Forest following a Rare and Extreme Ice Storm
Source: PLoS One. 2014 May 30;9(5):e96022. doi: 10.1371/journal.pone.0096022 (PMC4039427; doi:10.1371/journal.pone.0096022)
Supplement: Appendix S5 — Compressed file containing the analysis scripts in R code. (ZIP) [file pone.0096022.s005.zip › for paper/scripts/prepare_plot_attributes.r]

## read in CSP 4 all file

# csp4all = read.csv("/Users/kej/Dropbox/OfProjects/Data/z1 CSP 4 all/download_32_z1_z2_CSP4all.csv")
csp4all = bef.getdata(dataset_id=205, user_credential= my_key)[[1]]
# csp_diversity = read.csv("/Users/kej/Dropbox/OfProjects/Data/z2 CSP diversity/csp4all_diversity2.csv")
csp_diversity = bef.getdata(dataset_id=144, user_credential= my_key)[[1]]
# csp_diversity = read.csv("C:/Users/nadrow/Dropbox/OfProjects/Data/z2 CSP diversity/csp4all_diversity2.csv")


# biggest tree effected by the ice storm

#ice_storm = read.csv("/Users/kej/Dropbox/OfProjects/Data/z2 sp1 sp10 ice storm synthesis files/z2 ice storm dead alive.csv")
# ice_storm = bef.getdata(dataset_id=239, user_credential= my_key)[[1]]
broken_stems = subset(ice_storm, broken_dead == T)
plots_max_broken = aggregate(list(max_broken = broken_stems$DBH), 
                             by = list(plot = broken_stems$plot), 
                             max, na.rm =T)


# phylogetic tree diversity
phylogenetic_alpha_div = read.csv("/Users/kej/Dropbox/OfProjects/Data/sp4 csp phylogenetic alpha/phylogenetic_alpha_CSPs.xls.csv")
#phylogenetic_alpha_div = bef.getdata(dataset_id=225, user_credential= my_key)[[1]]


# assembling factors for the model
plot_attributes = csp4all["plot"]
index_diversity = match(plot_attributes$plot, csp_diversity$CSP)
index_broken_stems = match(plot_attributes$plot, plots_max_broken$plot)
index_phylogeny = match(plot_attributes$plot, phylogenetic_alpha_div$csp)


# vegetation cover
plot_attributes$t_up_cover = 
  csp4all$T1_cover                           # cover upper layer
plot_attributes$t_low_cover = 
  csp4all$T2_cover                           # cover lower layer
plot_attributes$shrub_cover = 
  csp4all$SL_cover                           # cover shrub layer
plot_attributes$sum_cover = csp4all$sum_cover

plot_attributes$density = 
  csp4all$N_individuals                      # tree density (abundance)


# accumulated biomass estimates
plot_attributes$conopy_height = 
  csp4all$T1_height           # upper layer height
plot_attributes$stand_age = 
  csp4all$tree_age_max5               # stand age (max 5)


# biodiversity
plot_attributes$richness = 
  csp4all$N_adult_species          # species richness
plot_attributes$rarefied = 
  csp4all$rarefy_100               # rarefied species richness (100)
plot_attributes$functional_rich = 
  csp4all$FD_Qall_traits           # tree functional diversity
plot_attributes$leaf_rich = 
  csp4all$Fdleaf                   # tree functional leaf diversity
plot_attributes$phylog_rich_tax =      # phylogenetic diversity
  csp_diversity$gen_fam_div[index_diversity]        
plot_attributes$pd_dec_ev =    # phylogenetic sum of branches
  phylogenetic_alpha_div$PD.147.ml
plot_attributes$mpd_dec_ev =    # phylogenetic mean distances, distinctness
  phylogenetic_alpha_div$MPD.147.ml


# snow storm
plot_attributes$ice_max_broken =
  plots_max_broken$max_broken[index_broken_stems] # largest fallen tree in the ice storm
plot_attributes$ice_max_broken[is.na(plot_attributes$ice_max_broken)] = 0


# relief
plot_attributes$northness = 
  cos((csp4all$aspect/180)*pi) # northness
plot_attributes$eastness = 
  sin((csp4all$aspect/180)*pi) # eastness
plot_attributes$elevation = 
  csp4all$Elevation            # elevation
plot_attributes$inclination = 
  csp4all$Inclination          # inclination


rm("broken_stems", "csp4all", "csp_diversity", "index_broken_stems",
   "index_diversity", "index_phylogeny", "phylogenetic_alpha_div", 
   "plots_max_broken")
