# Supplementary material for: Tree Species Traits but Not Diversity Mitigate Stem Breakage in a Subtropical Forest following a Rare and Extreme Ice Storm
Source: PLoS One. 2014 May 30;9(5):e96022. doi: 10.1371/journal.pone.0096022 (PMC4039427; doi:10.1371/journal.pone.0096022)
Supplement: Appendix S5 — Compressed file containing the analysis scripts in R code. (ZIP) [file pone.0096022.s005.zip › for paper/scripts/prepare_wood_traits.r]

# Wood traits consist of xylem traits, 
# wood density measures, and 
# measures of wood mechanics


# Xylem traits from the IAWA list
# xylem_traits_iawa <- read.csv("/Users/kej/Dropbox/OfProjects/Data/sp3 wood xylem traits/online/download_2_sp3 Xylem traits Trees4.csv")
xylem_traits_iawa = bef.getdata(dataset_id=124, user_credential= my_key)

xylem_traits_iawa = xylem_traits_iawa[c("spe", "growth.rings.1", 
                  "tyloses.and.deposits.in.vessels.58", 
                  "ground.tissue.fibres.61", "ground.tissue.fibres.62", 
                  "ground.tissue.fibres.63", "ground.tissue.fibres.64", 
                  "axial.parenchyma.75", "prismatic.crystals.136")]
names(xylem_traits_iawa)[1] = "species"

# Xylem aggregated traits are sumarized ordered traits from the IAWA list
# xylem_path = "/Users/kej/Dropbox/OfProjects/Data/sp3 z2 wood xylem aggregated/xylem_aggregated.csv"
xylem_traits_aggregated = bef.getdata(dataset_id=328, user_credential= my_key)
columns_to_take = !(names(xylem_traits_aggregated) %in%
  c("chrystals_fibre", # too few species
    "no_deposits_or_tyloses" # mirrors the variable deposits in cells
    ))
xylem_traits_aggregated = xylem_traits_aggregated[columns_to_take]
rm(columns_to_take)

xylem_traits = merge(xylem_traits_iawa, xylem_traits_aggregated)
rm(xylem_traits_iawa, xylem_traits_aggregated)


## wood mechanics: from Chinese publication
wood_mechanics = bef.getdata(dataset_id=325, user_credential= my_key)
columns_to_take = c("species", "ring_width_8", "lw_fraction_9", 
                    ## "wdbas_av_10", "wddry_av_12", # these are wood density
                    ## "si_radial_av_14", "si_tang_av_16", # considering volume shrinkage is enough
                    "si_vol_av_18", 
                    "compstren_parallel_av_20", "bending_stress_av_22", 
                    "modulelas_bend_av_24", "shearstren_par_rad_av_26", 
                    "shearstren_par_tang_av_28", "tensstreng_par_av_30", "woodtoughness_av_32")
wood_mechanics = wood_mechanics[columns_to_take]
rm(columns_to_take)
# extracting those species with more than 14 traits measured
rows_to_take = which(apply(is.na(wood_mechanics),1,sum) != 10) 
wood_mechanics = wood_mechanics[rows_to_take,]
rm(rows_to_take)

#extracting outlier in wood toughness
wood_mechanics = wood_mechanics[wood_mechanics$species != "Quercus griffithii",]


## combining xylem and mechanic traits
wood_traits = merge(wood_mechanics_density, xylem_traits, all = T)


## read principle coordinates
xylem_pcoa = read.csv("data/pcoa_xylem_traits.csv")
wood_traits = merge(wood_traits, xylem_pcoa, all = T)

wood_mech_pcoa = read.csv("data/pcoa_wood_mechanics_traits.csv")
wood_traits = merge(wood_traits, wood_mech_pcoa, all = T)
