# Supplementary material for: Tree Species Traits but Not Diversity Mitigate Stem Breakage in a Subtropical Forest following a Rare and Extreme Ice Storm
Source: PLoS One. 2014 May 30;9(5):e96022. doi: 10.1371/journal.pone.0096022 (PMC4039427; doi:10.1371/journal.pone.0096022)
Supplement: Appendix S5 — Compressed file containing the analysis scripts in R code. (ZIP) [file pone.0096022.s005.zip › for paper/scripts/random_effects_model_selection.r]

# Read in ranked and scaled deviation from expected mortality
# and random variables
resid_mort = read.csv("/Users/kej/Dropbox/OfProjects/Data/z2 sp1 sp10 alive and dead/ice_storm.csv")
resid_mort = subset(resid_mort, species != "Unknown")
resid_mort$res_or_sc = scale(resid_mort$mort_rank_1)


# random effects models

# class/family/genus/species;
# family/species; genus/species; class/species
# species; 
require(lme4)
lmer_random_reml1 <- 
  lmer(res_or_sc ~ 1 + (1|CSP) + (1|class/family/genus/species), 
       data = resid_mort)
lmer_random_reml2 <- 
  lmer(res_or_sc ~ 1 + (1|CSP) + (1|class/species), 
       data = resid_mort)
lmer_random_reml3 <- 
  lmer(res_or_sc ~ 1 + (1|CSP) + (1|family/species), 
       data = resid_mort)
lmer_random_reml4 <- 
  lmer(res_or_sc ~ 1 + (1|CSP) + (1|genus/species), 
       data = resid_mort)
lmer_random_reml5 <- 
  lmer(res_or_sc ~ 1 + (1|CSP) + (1|species), 
       data = resid_mort)
anova(lmer_random_reml1, lmer_random_reml2, lmer_random_reml3,
      lmer_random_reml4, lmer_random_reml5)
# Data: resid_mort
# Models:
#   lmer_random_reml5: res_or_sc ~ 1 + (1 | CSP) + (1 | species)
# lmer_random_reml2: res_or_sc ~ 1 + (1 | CSP) + (1 | class/species)
# lmer_random_reml3: res_or_sc ~ 1 + (1 | CSP) + (1 | family/species)
# lmer_random_reml4: res_or_sc ~ 1 + (1 | CSP) + (1 | genus/species)
# lmer_random_reml1: res_or_sc ~ 1 + (1 | CSP) + (1 | class/family/genus/species)
# Df    AIC    BIC  logLik  Chisq Chi Df Pr(>Chisq)    
# lmer_random_reml5  4 7054.5 7078.1 -3523.3                             
# lmer_random_reml2  5 7056.5 7085.9 -3523.3 0.0000      1     1.0000    
# lmer_random_reml3  5 _7049.3_ 7078.7 -3519.7 7.2220      0     <2e-16 ***
# lmer_random_reml4  5 7049.4 7078.9 -3519.7 0.0000      0     1.0000    
# lmer_random_reml1  7 7052.2 7093.4 -3519.1 1.2265      2     0.5416    
