# Supplementary material for: Tree Species Traits but Not Diversity Mitigate Stem Breakage in a Subtropical Forest following a Rare and Extreme Ice Storm
Source: PLoS One. 2014 May 30;9(5):e96022. doi: 10.1371/journal.pone.0096022 (PMC4039427; doi:10.1371/journal.pone.0096022)
Supplement: Appendix S5 — Compressed file containing the analysis scripts in R code. (ZIP) [file pone.0096022.s005.zip › for paper/scripts/significance_omega elevation.r]

# the file significance_omega elevation to random compares to random, thus
# dropping both fixed effects

# computing constrained and unconstrained models with ML for significance and
# the same for REML for computing omega, importance of fixed factors in 
# terms of the reduction of the random variance components

missing_cases_index = 
    is.na(attributes_along_individuals[,fixed_variable_name]) 
  model_df = data.frame(resid_mort[!missing_cases_index,],
                        attributes_along_individuals[!missing_cases_index,])
  ## constrained and unconstrained ML
  require(lme4)
  formula_constrained = 
    as.formula(paste(". ~ . + ", fixed_variable_name))
  unconstrained_ML = lmer(mort_rank_broken ~ elevation + (1 | family/species) + (1 | plot), 
                          REML = F, data = model_df)
  constrained_ML = update(unconstrained_ML, formula_constrained)
  # models REML estimating variance components
  unconstrained_REML = update(unconstrained_ML, REML = T) 
  constrained_REML = update(constrained_ML, REML = T) 
  
  # model results
  comp_list = compare_unconstrained_constrained(
    unconstrained_ML, constrained_ML,
    unconstrained_REML, constrained_REML)
