# Supplementary material for: Tree Species Traits but Not Diversity Mitigate Stem Breakage in a Subtropical Forest following a Rare and Extreme Ice Storm
Source: PLoS One. 2014 May 30;9(5):e96022. doi: 10.1371/journal.pone.0096022 (PMC4039427; doi:10.1371/journal.pone.0096022)
Supplement: Appendix S5 — Compressed file containing the analysis scripts in R code. (ZIP) [file pone.0096022.s005.zip › for paper/scripts/size_species_interaction.r]

# ---------------------------------------

# Exploring size dependency within species

# ---------------------------------------

require(ggplot2)
resid_mort$brok_dead_num = as.numeric(resid_mort$broken_dead)


# Taxa - Size plots
# ---------------------------------------


# species
species_10 = which(table(resid_mort$species)>9)
index_spec = resid_mort$species %in% names(species_10)
break_spec = resid_mort[index_spec,]
index_dbh = order(break_spec$DBH)

# plotting species
ggplot(break_spec, 
       aes(x = DBH, y = brok_dead_num)) + 
  geom_point() + geom_smooth(method = 'loess') + facet_wrap(~species) +
  geom_line(data = break_spec[index_dbh,], 
            aes(x= DBH, y = prob_mort_mean_broken),
            color = 'red') +
  ylab("Stembreak") + 
  scale_y_continuous(breaks=c(0, 0.5, 1), limits = c(-0.2, 1.2))  + 
  theme_bw()


# genera
genus_10 = which(table(resid_mort$genus)>9)
index_gen = resid_mort$genus %in% names(genus_10)
break_gen = resid_mort[index_gen,]
index_dbh = order(break_gen$DBH)

ggplot(break_gen, 
       aes(x = DBH, y = brok_dead_num)) + 
  geom_point() + geom_smooth(method = 'loess') + facet_wrap(~genus) +
  geom_line(data = break_gen[index_dbh,], 
            aes(x= DBH, y = prob_mort_mean_broken),
            color = 'red') +
  ylab("Stembreak") + 
  scale_y_continuous(breaks=c(0, 0.5, 1), limits = c(-0.2, 1.2))  +
  theme_bw()


# family plots
families_10 = which(table(resid_mort$family)>9)
index_fam = resid_mort$family %in% names(families_10)
break_fam = resid_mort[index_fam,]
index_dbh = order(break_fam$DBH)

ggplot(break_fam, 
       aes(x = DBH, y = brok_dead_num)) + 
  geom_point() + geom_smooth(method = 'loess') + facet_wrap(~family) +
  geom_line(data = break_fam[index_dbh,], 
            aes(x= DBH, y = prob_mort_mean_broken),
            color = 'red') +
  ylab("Stembreak") + 
  scale_y_continuous(breaks=c(0, 0.5, 1), limits = c(-0.2, 1.2))  + 
  theme_bw()


## checking all in one model


require(lme4)
species_tax = factor(resid_mort$species)
glmer1 = glmer(brok_dead_num ~ (1|species) + (1|plot), 
               data = resid_mort, family = binomial, REML = F)
glmer2 = glmer(brok_dead_num ~ DBH + (1|species) + (1|plot), 
               data = resid_mort, family = binomial, REML = F)
# this one is best
glmer3 = glmer(brok_dead_num ~ DBH + I(DBH^2) + (1|species) + (1|plot), 
               data = resid_mort, family = binomial, REML = F)
glmer4 = glmer(brok_dead_num ~ DBH + I(DBH^2) + (DBH|species) + (1|plot), 
               data = resid_mort, family = binomial, REML = F)
# this doesn't converge
glmer5 = glmer(brok_dead_num ~ DBH + I(DBH^2) + (DBH + I(DBH^2)|species_tax) + (1|plot), 
               data = resid_mort, family = binomial, REML = F)
anova(glmer1, glmer2, glmer3, glmer4, glmer5)


glmer3reml = glmer(brok_dead_num ~ DBH + I(DBH^2) + (1|species_tax) + (1|plot), 
               data = resid_mort, family = binomial)
fam_tax = factor(resid_mort$family)
# nesting in family makes sense
glmer6reml = glmer(brok_dead_num ~ DBH + I(DBH^2) + (1|fam_tax/species_tax) + (1|plot), 
               data = resid_mort, family = binomial)
anova(glmer3reml, glmer6reml)


# nesting with size effect stays best model
glmer6 = glmer(brok_dead_num ~ DBH + I(DBH^2) + (1|family/species) + (1|plot), 
                   data = resid_mort, family = binomial, REML = F)
anova(glmer3, glmer6)
