# Supplementary material for: Tree Species Traits but Not Diversity Mitigate Stem Breakage in a Subtropical Forest following a Rare and Extreme Ice Storm
Source: PLoS One. 2014 May 30;9(5):e96022. doi: 10.1371/journal.pone.0096022 (PMC4039427; doi:10.1371/journal.pone.0096022)
Supplement: Appendix S5 — Compressed file containing the analysis scripts in R code. (ZIP) [file pone.0096022.s005.zip › for paper/scripts/tmp_cor.csv]

	pcoa_leaf_1	pcoa_leaf_2	core_pred	pcoa_xylem_1	pcoa_xylem_2	pcoa_wood_mech_1	pcoa_wood_mech_2
pcoa_leaf_1	1	-0.02	-0.14	-0.2	-0.35	-0.17	-0.53
pcoa_leaf_2	-0.02	1	0.07	0.2	0.24	0.19	0.21
core_pred	-0.14	0.07	1	0.38	0.14	-0.64	0.12
pcoa_xylem_1	-0.2	0.2	0.38	1	0	-0.26	0.24
pcoa_xylem_2	-0.35	0.24	0.14	0	1	0.26	0.45
pcoa_wood_mech_1	-0.17	0.19	-0.64	-0.26	0.26	1	0.03
pcoa_wood_mech_2	-0.53	0.21	0.12	0.24	0.45	0.03	1
