# Supplementary material for: Tree Species Traits but Not Diversity Mitigate Stem Breakage in a Subtropical Forest following a Rare and Extreme Ice Storm
Source: PLoS One. 2014 May 30;9(5):e96022. doi: 10.1371/journal.pone.0096022 (PMC4039427; doi:10.1371/journal.pone.0096022)
Supplement: Appendix S5 — Compressed file containing the analysis scripts in R code. (ZIP) [file pone.0096022.s005.zip › for paper/scripts/trait_correlations.r]

# Correlations between species traits


require(vegan)
require(FD)


source("scripts/prepare_climate_traits.r")
take_me_climate = c("MTCM_MEAN", "CI_MEAN", "PCQ_MEAN")
climate_traits_dist = scale(climate_traits[take_me_climate])
climate_gow = gowdis(climate_traits_dist) # scaling makes no difference
pcoa_climate = cmdscale(climate_gow)
pcoa_dist = dist(pcoa_climate)
mantel(pcoa_dist, climate_gow, permutations = 2000) # 99% (p < 0.001)
climate_fit = envfit(pcoa_climate, climate_traits[take_me_climate], na.rm = T)
dimnames(climate_fit$vectors$arrows)[[1]] =
  c("1 mean", 
    "5 mean", 
    "prec 3 mean")
plot(pcoa_climate)
plot(climate_fit)


# Write out axes to test them in the mixed model
climate_traits$pcoa_climate_1 = pcoa_climate[,1]
climate_traits$pcoa_climate_2 = pcoa_climate[,2]
write.csv(climate_traits[c("species", "pcoa_climate_1", "pcoa_climate_2")],
          "data/pcoa_climate_traits.csv",
          row.names = F)


source("scripts/prepare_leaf_traits.r")
leaf_traits_n = length(names(leaf_traits))
leaf_gow = gowdis(leaf_traits[2:leaf_traits_n])
pcoa_leaf = cmdscale(leaf_gow)
pcoa_dist = dist(pcoa_leaf)
mantel(pcoa_dist, leaf_gow) 
# Mantel statistic r: 0.8851 
# Significance: 0.001 
leaf_fit = envfit(pcoa_leaf, leaf_traits[-1], na.rm = T)
dimnames(leaf_fit$factors$centroids)[[1]] = 
  c("decidious", "evergreen", "dentate", "entire", "coriaceous", "papery",
    "pinnate", "not pinn")
plot(pcoa_leaf)
plot(leaf_fit)

# Write out axes to test them in the mixed model
leaf_traits$pcoa_leaf_1 = pcoa_leaf[,1]
leaf_traits$pcoa_leaf_2 = pcoa_leaf[,2]
write.csv(leaf_traits[c("species", "pcoa_leaf_1", "pcoa_leaf_2")],
          "data/pcoa_leaf_traits.csv",
          row.names = F)


# Wood traits: xylem and wood mechanics. Wood density cannot be combined with the 
# two matrices due to missing values
source("scripts/prepare_wood_traits.r")
xylem_gow = gowdis(xylem_traits[2:24])
pcoa_xylem = cmdscale(xylem_gow)
pcoa_dist = dist(pcoa_xylem)
mantel(pcoa_dist, xylem_gow, permutations = 1500) # 85% p < 0.001
xylem_fit = envfit(pcoa_xylem, xylem_traits[-1], na.rm = T)
better_column_names = c("growth rings", "deposits", "simple pits", "bordered pits",
                        "pits common", "fib helic thick", "no axial", "crystals",
                        "vessel diam", "var coef", "perf bars", "ray pits",
                        "ves helic thick", "fib thick", "apotrach", "paratrach",
                        "banded", "ray width", "ray crystals", "par crystals",
                        "pith ray", "segment length")
cbind(names(xylem_traits)[c(2:14, 16:24)], better_column_names)
dimnames(xylem_fit$vectors$arrows)[[1]] = better_column_names
dimnames(xylem_fit$factors$centroids)[[1]] = 
  c("tylos non scl", "tylos sler", "no tylosys")

plot(pcoa_xylem)
plot(xylem_fit)

# Write out axes to test them in the mixed model
xylem_traits$pcoa_xylem_1 = pcoa_xylem[,1]
xylem_traits$pcoa_xylem_2 = pcoa_xylem[,2]
write.csv(xylem_traits[c("species", "pcoa_xylem_1", "pcoa_xylem_2")],
          "data/pcoa_xylem_traits.csv",
          row.names = F)


# Wood mechanic traits
wood_mech_gow = gowdis(wood_mechanics[2:11])
pcoa_wood_mech = cmdscale(wood_mech_gow)
pcoa_dist = dist(pcoa_wood_mech)
mantel(pcoa_dist, wood_mech_gow, permutations = 1500) # 96 %
wood_mech_fit = envfit(pcoa_wood_mech, wood_mechanics[-1], na.rm = T)
better_column_names = c("ring width", "late wood", "shrinkage rad",
                        "compression par", "bending", "elasticity",
                        "shearing rad", "shearing tang", "tension",
                        "toughness")
cbind(names(wood_mechanics)[2:11], better_column_names)
dimnames(wood_mech_fit$vectors$arrows)[[1]] = better_column_names
  
plot(pcoa_wood_mech)
plot(wood_mech_fit)

# Write out axes to test them in the mixed model
wood_mechanics$pcoa_wood_mech_1 = pcoa_wood_mech[,1]
wood_mechanics$pcoa_wood_mech_2 = pcoa_wood_mech[,2]
write.csv(wood_mechanics[c("species", "pcoa_wood_mech_1", "pcoa_wood_mech_2")],
          "data/pcoa_wood_mechanics_traits.csv",
          row.names = F)
